# Supplementary material for: METTL3/IGF2BP3 axis inhibits tumor immune surveillance by upregulating N6-methyladenosine modification of PD-L1 mRNA in breast cancer
Source: Mol Cancer. 2022 Feb 23;21:60. doi: 10.1186/s12943-021-01447-y (PMC8864846; doi:10.1186/s12943-021-01447-y)
Supplement: Supplementary file 7 — Additional file 7: Table S1. Sequences of primers and antibodies used in this study. Table S2. The list of down-modified genes in the intersection of epitranscriptomic microarray and MeRIP-seq. [file 12943_2021_1447_MOESM7_ESM.zip › Table S2.xlsx]

## Sheet: Sheet1
The list of 24 genes from 30 sequences identified by integrating the epitranscriptomic microarray and MeRIP-seq.
mRNA_MethylationLevel informations																																						Peak informations											Peak annotation
Transcript_ID	type	ProbeName	transcript_type	Regulation	Foldchange	B1(IP,Normalized)	A1(IP,Normalized)	GeneSymbol	source	RNAlength	Locus	chrom	strand	txStart	txEnd	description	Sequence	Alias_Gene_symbol	Is_CancerGene	CancerName	DiseaseName	Subcellular_Localization	associated_cell_or_tissue	TF	EntrezID	ccdsID	chemblID	keggID	refseqID	ucscknowngeneID	Par-seq Peak	Peak Sequence	Par-seq Peak m6A site	Site Position	Whether RRACA motif	Meripseq-Peak overlapped with Par-seq peak	Meripseq-Peak m6A site	Chromosome	Peak_start	Peak_end	Trans_id	Gene_name	Strand	q_value	P_value	fold_change	blockCount	blockSizes	blockStarts
ENST00000252992	protein_coding	ASHG19AP1B10757536511	protein_coding	hypo	0.663658	-1.1327	-0.541215	CEP85	Ensembl	3935	chr1:26560693-26605299:+	chr1	+	26560693	26605299	centrosomal protein 85 [Source:HGNC Symbol;Acc:HGNC:25309]	TGGGCATTCACTCAGCACAGCACCCAGAGACTCAGCTAGATTTGCAGAAGCCAGATGTGA					Nucleus;Cytosol;Insoluble Fraction;Cell Membrane			64793	CCDS277			NM_022778	uc001bls.3	chr1:26603744-26603770	GATATGCCCAGGACATGGGAGAAAACT	chr1:26603756_26603757+(GGACA),chr1:26603768_26603769+(AAACT)	exon:14,exon:14	chr1:26603756_26603757+(GGACA)	chr1:26603714-26603814	chr1:26603720_26603721+(GGACT),chr1:26603728_26603729+(GGACC),chr1:26603741_26603742+(AGACA),chr1:26603756_26603757+(GGACA),chr1:26603768_26603769+(AAACT)	chr1	26595110	26601527	ENST00000252992.4	CEP85	+	0.0218776	0.000223872	0.466516	5	16,155,94,51,73,	0,840,2394,3401,6344
ENST00000252992	protein_coding	ASHG19AP1B10757536511	protein_coding	hypo	0.663658	-1.1327	-0.541215	CEP85	Ensembl	3935	chr1:26560693-26605299:+	chr1	+	26560693	26605299	centrosomal protein 85 [Source:HGNC Symbol;Acc:HGNC:25309]	TGGGCATTCACTCAGCACAGCACCCAGAGACTCAGCTAGATTTGCAGAAGCCAGATGTGA					Nucleus;Cytosol;Insoluble Fraction;Cell Membrane			64793	CCDS277			NM_022778	uc001bls.3	chr1:26603085-26603113	CCAGGCCCAACCAGGGTCTCCACCTTCAC						chr1	26595110	26601527	ENST00000252992.4	CEP85	+	0.0218776	0.000223872	0.466516	5	16,155,94,51,73,	0,840,2394,3401,6344
ENST00000273783	protein_coding	ASHG19AP1B10001448511	protein_coding	hypo	0.620397	-2.19854	-1.50981	EIF2B5	Ensembl	2655	chr3:183853052-183863098:+	chr3	+	183853052	183863098	eukaryotic translation initiation factor 2B subunit epsilon [Source:HGNC Symbol;Acc:HGNC:3261]	TTTCAAGTGCTGGATCCTTTTTGTCCCCTACTGCGTGCGGTGGCAGCTTCCTTGCGGAAG				Delusions;Dysarthria;Epilepsy;Lethargy;Premature Menopause;Muscle hypotonia;Muscle Spasticity;Optic Atrophy;Seizures;Mood swings;Adenocarcinoma of lung (disorder);Gait, Unsteady;Secondary physiologic amenorrhea;Memory impairment;Personality change;Leukoencephalopathies;Central nervous system demyelination;Forgetful;Memory Loss;Loss of developmental milestones;Developmental regression;OVARIOLEUKOD…	Ribosome;Nucleus;Chromatin;Insoluble Fraction			8893	CCDS3252			NM_003907	uc003fmp.4								chr3	183862948	183863098	ENST00000273783.3	EIF2B5	+	0.305492	0.0275423	0.588861	1	150,	0
ENST00000287842	protein_coding	ASHG19AP1B12376983911	protein_coding	hypo	0.352199	-0.142084	1.36345	NRG1	Ensembl	2035	chr8:32406153-32621925:+	chr8	+	32406153	32621925	neuregulin 1 [Source:HGNC Symbol;Acc:HGNC:7997]	ACTGGTGATCGCTGCCAAAACTACGTAATGGCCAGCTTCTACAAGCATCTTGGGATTGAA		Yes	lung cancer	Bipolar Disorder;Cannabis Dependence;Neoplastic Cell Transformation;Mental Depression;Depressive disorder;Contact Dermatitis;Heart failure;Hirschsprung Disease;Liver Cirrhosis, Experimental;Marijuana Abuse;Movement Disorders;Neoplasm Invasiveness;Pain;Polycystic Ovary Syndrome;Psychoses, Drug;Schizophrenia;Gastric ulcer;Amphetamine-Related Disorders;Mammary Neoplasms;Juvenile arthritis	Endoplasmic reticulum		Yes	3084	CCDS6083			NM_013956	uc003xiu.3								chr8	32621579	32621820	ENST00000287842.3	NRG1	+	0.224388	0.0123027	0.45376	1	241,	0
ENST00000313486	protein_coding	ASHG19AP1B11376420511	protein_coding	hypo	0.57087	-3.42116	-2.6124	PITPNA	Ensembl	3912	chr17:1421012-1466110:-	chr17	-	1421012	1466110	phosphatidylinositol transfer protein alpha [Source:HGNC Symbol;Acc:HGNC:9001]	AAATCCTAGACAGAACTTTCTGGAGTCCAGTTTGGTGATGTCCATTTTCCAGCTGTATGT					Ribosome;Cytosol;Chromatin			5306	CCDS45563			NM_006224	uc059zgh.1	chr17:1421333-1421357	GGAAGATTGAGACAAAAAGGCACAA						chr17	1421220	1421430	ENST00000313486.7	PITPNA	-	0.276058	0.0204174	0.493116	1	210,	0
ENST00000354470	protein_coding	ASHG19AP1B12320913811	protein_coding	hypo	0.57087	-3.42116	-2.6124	BAX	Ensembl	433	chr19:49458186-49464894:+	chr19	+	49458186	49464894	BCL2 associated X, apoptosis regulator [Source:HGNC Symbol;Acc:HGNC:959]	GCTCTGAGCAGATCATGAAGACAGGGGCCCTTTTGCTTCAGGGGATGATTGCCGCCGTGG		Yes		Alzheimer's Disease;Colonic Neoplasms;Diabetes Mellitus, Experimental;Esophageal Neoplasms;HIV Infections;Male infertility;Intestinal Neoplasms;Ischemia;Myocardial Infarction;Myocardial Reperfusion Injury;Nerve Degeneration;Polycystic Ovary Syndrome;Prostatic Neoplasms;Lymphoma, T-Cell, Cutaneous;Microsatellite Instability;Mammary Neoplasms;Acute kidney injury;Cerebral Hemorrhage;Chemical and Dru…	Cytosol			581	CCDS12743			NM_138763	uc002pll.4	chr19:49464115-49464136	ACATTGGACTTCCTCCGGGAGC						chr19	49458192	49459041	ENST00000345358.7	BAX	-	0.276058	0.0204174	0.493116	3	27,52,98,	0,612,751
ENST00000355480	protein_coding	ASHG19AP1B13750337011	protein_coding	hypo	0.374557	-5.27155	-3.85481	COL18A1	Ensembl	5924	chr21:46875403-46933634:+	chr21	+	46875403	46933634	collagen type XVIII alpha 1 chain [Source:HGNC Symbol;Acc:HGNC:2195]	CCACCATCTTCAGAGCGCATCAGCGAGGAGGTGGGGCTGCTGCAGCTCCTTGGGGACCCC				Calcinosis;Heart valve disease;Hemangiosarcoma;Knobloch syndrome;Intellectual Disability	Nucleus;Endoplasmic reticulum;Nucleous			80781	CCDS42972			NM_030582	uc062awg.1								chr21	46933424	46933634	ENST00000355480.5	COL18A1	+	0.278612	0.0213796	0.511923	1	210,	0
ENST00000356819	protein_coding	ASHG19AP1B10212656511	protein_coding	hypo	0.373458	-0.0106968	1.41028	NRG1	Ensembl	5931	chr8:32405785-32625477:+	chr8	+	32405785	32625477	neuregulin 1 [Source:HGNC Symbol;Acc:HGNC:7997]	GTTTACTGGTGATCGCTGCCAAAACTACGTAATGGCCAGCTTCTACAAGGCGGAGGAGCT		Yes	lung cancer	Bipolar Disorder;Cannabis Dependence;Neoplastic Cell Transformation;Mental Depression;Depressive disorder;Contact Dermatitis;Heart failure;Hirschsprung Disease;Liver Cirrhosis, Experimental;Marijuana Abuse;Movement Disorders;Neoplasm Invasiveness;Pain;Polycystic Ovary Syndrome;Psychoses, Drug;Schizophrenia;Gastric ulcer;Amphetamine-Related Disorders;Mammary Neoplasms;Juvenile arthritis	Endoplasmic reticulum		Yes	3084	CCDS6084			NM_013957	uc003xiw.3								chr8	32621589	32621800	ENST00000356819.4	NRG1	+	0.24322	0.0154882	0.450625	1	211,	0
ENST00000371485	protein_coding	ASHG19AP1B12476021411	protein_coding	hypo	0.593529	2.76881	3.52142	CEP55	Ensembl	2638	chr10:95256389-95288849:+	chr10	+	95256389	95288849	centrosomal protein 55 [Source:HGNC Symbol;Acc:HGNC:1161]	ACCGTTGTCTCTTCGATCGCTTCTTTGGACTTGGCGACCATTTCAGAGATGTCTTCCAGA				Polycystic Ovary Syndrome	Ribosome;Cytosol;Cytoplasm;Insoluble Fraction			55165	CCDS7428			NM_018131	uc001kiq.4								chr10	95262891	95263072	ENST00000371485.3	CEP55	+	0.0204174	0.000204174	0.556325	1	181,	0
ENST00000372922	protein_coding	ASHG19AP1B13461639011	protein_coding	hypo	0.666606	-2.98898	-2.40388	TRERF1	Ensembl	7286	chr6:42192963-42419783:-	chr6	-	42192963	42419783	transcriptional regulating factor 1 [Source:HGNC Symbol;Acc:HGNC:18273]	TGTCGGACGACGAGATGCCTGTGCTCGAAATCCCCAGGAAGCATCAGCCGAGTGTGCCCA				Mammary Neoplasms			Yes	55809	CCDS4867			NM_033502	uc003osd.3	chr6:42236893-42236924	AAGAGTCCAGCTTGTGTAAGACACCGCTGGTA	chr6:42236897_42236898-(GGACT)	exon:4				chr6	42196020	42200452	ENST00000372922.4	TRERF1	-	0.233884	0.0138038	0.587231	2	387,34,	0,4398
ENST00000373163	protein_coding	ASHG19AP1B14063344011	protein_coding	hypo	0.514857	-4.61823	-3.66047	TRAPPC3	Ensembl	951	chr1:36602546-36615052:-	chr1	-	36602546	36615052	trafficking protein particle complex 3 [Source:HGNC Symbol;Acc:HGNC:19942]	TGAGGCGTACAGGGAAGGGGCCCGGCGCCGAGCGCGAGAGCTCTGAGCTCTTCACCCTGA					Cytosol;Ribosome;Cytoplasm			27095	CCDS59194				uc057etq.1								chr1	36602604	36602783	ENST00000373163.1	TRAPPC3	-	0.187068	0.00831764	0.625465	1	179,	0
ENST00000373872	protein_coding	ASHG19AP1B13254650611	protein_coding	hypo	0.652304	-3.34707	-2.73068	TGIF2	Ensembl	3406	chr20:35202010-35222353:+	chr20	+	35202010	35222353	TGFB induced factor homeobox 2 [Source:HGNC Symbol;Acc:HGNC:15764]	GGAGGCCGCGTGGACCCGAAAGCCGCTGGGAAAAGTTTACCCAAGGTCCAGCCTAGCCCC					Nucleus;Cytoplasm;Insoluble Fraction;Cell Membrane		Yes	60436				NM_021809	uc002xfn.4	chr20:35219625-35219699	AGGGCTGAGGCTGGAAGCCCCACAGGTGGACTCTTCAACACGCCACCACCCACACCCCCAGAGCAGGACAAAGAG	chr20:35219654_35219655+(GGACT),chr20:35219692_35219693+(GGACA)	exon:3,exon:3	chr20:35219692_35219693+(GGACA)	chr20:35219624-35219724;chr20:35219625-35219725	chr20:35219654_35219655+(GGACT),chr20:35219692_35219693+(GGACA),chr20:35219701_35219702+(GGACT);chr20:35219654_35219655+(GGACT),chr20:35219692_35219693+(GGACA),chr20:35219701_35219702+(GGACT)	chr20	35219604	35219844	ENST00000373872.4	TGIF2	+	0.352371	0.040738	0.493116	1	240,	0
ENST00000373872	protein_coding	ASHG19AP1B13254650611	protein_coding	hypo	0.652304	-3.34707	-2.73068	TGIF2	Ensembl	3406	chr20:35202010-35222353:+	chr20	+	35202010	35222353	TGFB induced factor homeobox 2 [Source:HGNC Symbol;Acc:HGNC:15764]	GGAGGCCGCGTGGACCCGAAAGCCGCTGGGAAAAGTTTACCCAAGGTCCAGCCTAGCCCC					Nucleus;Cytoplasm;Insoluble Fraction;Cell Membrane		Yes	60436				NM_021809	uc002xfn.4	chr20:35219715-35219741	CAGCTGCTGGTGGAGGTGGCGCTACAG						chr20	35219604	35219844	ENST00000373872.4	TGIF2	+	0.352371	0.040738	0.493116	1	240,	0
ENST00000374389	protein_coding	ASHG19AP1B13189959811	protein_coding	hypo	0.476741	1.7992	2.86792	SRRM1	Ensembl	3110	chr1:24969790-24999117:+	chr1	+	24969790	24999117	serine and arginine repetitive matrix 1 [Source:HGNC Symbol;Acc:HGNC:16638]	CTCGACCTAGACGGCGCCATAGATCCCGATCAAGAAGGCGGCCAAGCCCAAGAAGGCGGC					Cytosol;Insoluble Fraction		Yes	10250				NM_001303448	uc057djx.1	chr1:24981497-24981521	AGGCACAGGCCATCACCTCCTGCAA						chr1	24972515	24973258	ENST00000374389.4	SRRM1	+	0.311889	0.0295121	0.581963	2	49,101,	0,642
ENST00000374580	protein_coding	ASHG19AP1B12300462911	protein_coding	hypo	0.540986	1.01393	1.90027	BMPR2	Ensembl	11461	chr2:203241659-203432474:+	chr2	+	203241659	203432474	bone morphogenetic protein receptor type 2 [Source:HGNC Symbol;Acc:HGNC:1078]	CAGCCACAAATGTCCTGGATGGCAGCAGTATACAGATAGGTGAGTCAACACAAGATGGCA				Dyspnea;Hypertensive disease;Pulmonary Hypertension;Pulmonary Veno-Occlusive Disease (disorder);Telangiectasis;Right Ventricular Hypertrophy;Hyperandrogenism;Heart Failure, Right-Sided;Familial primary pulmonary hypertension;Pulmonary arterial hypertension induced by drug;Increase in blood pressure;Spider Veins;Mammary Neoplasms;Pulmonary artery wall hypertrophy;Elevated right atrial pressure;Vas…	Ribosome;Endoplasmic reticulum;Cytoplasm;Chromatin			659	CCDS33361	CHEMBL5467		NM_001204	uc002uzf.5								chr2	203420153	203420333	ENST00000374580.4	BMPR2	+	0.285102	0.0223872	0.479632	1	180,	0
ENST00000376730	protein_coding	ASHG19AP1B12294184811	protein_coding	hypo	0.598618	-3.28957	-2.54928	GCNT1	Ensembl	5518	chr9:79074146-79122332:+	chr9	+	79074146	79122332	glucosaminyl (N-acetyl) transferase 1, core 2 [Source:HGNC Symbol;Acc:HGNC:4203]	GGGCACGGACCGCCTAGGCCGAGATTTCTTTAAAGACTCGTGCAGCACATCATTATCGCT				Liver Cirrhosis, Experimental;Prostatic Neoplasms	Insoluble Fraction			2650	CCDS6653	CHEMBL2321632		NM_001490	uc010mph.4								chr9	79117444	79117685	ENST00000376730.4	GCNT1	+	0.130317	0.00398107	0.395021	1	241,	0
ENST00000391953	protein_coding	ASHG19AP1B13182273811	protein_coding	hypo	0.59237	0.44764	1.20307	CLASRP	Ensembl	1941	chr19:45542304-45574113:+	chr19	+	45542304	45574113	CLK4 associating serine/arginine rich protein [Source:HGNC Symbol;Acc:HGNC:17731]	AGAAGGACCCAGCCCAGTTCCTGCAGGAGTCGGACGAACGGAAGTGTAACTACGAGCGCT					Nucleus;Chromatin;Nucleous;Nucleoplasm		Yes	11129	CCDS62710			NM_001278439	uc010xxh.3								chr19	45559780	45563688	ENST00000391953.4	CLASRP	+	0.238781	0.0144544	0.638164	4	12,149,97,42,	0,1227,2745,3866
ENST00000392865	protein_coding	ASHG19AP1B10018607611	protein_coding	hypo	0.655921	1.63522	2.24362	RGS10	Ensembl	852	chr10:121259340-121296045:-	chr10	-	121259340	121296045	regulator of G protein signaling 10 [Source:HGNC Symbol;Acc:HGNC:9992]	ATTCCTTCAACACTGGACACGTCGAGCATTTTGTAGCTTAATTAAACCTCATGTAAGGCC				Liver Cirrhosis, Experimental;Schizophrenia	Ribosome;Cytosol;Cytoplasm			6001	CCDS41572			NM_002925	uc001lef.4	chr10:121259629-121259646	GTGTTATAAATTCTGGAA				chr10:121259556-121259656	chr10:121259558_121259559+(AAACC),chr10:121259606_121259607-(GGACT),chr10:121259568_121259569-(GGACC)	chr10	121259427	121259516	ENST00000392865.1	RGS10	-	0.320627	0.0316228	0.643495	1	89,	0
ENST00000381577	protein_coding	ASHG19AP1B11320440211	protein_coding	hypo	0.58118	-1.41032	-0.627375	CD274	Ensembl	3644	chr9:5450525-5470547:+	chr9	+	5450525	5470547	CD274 molecule [Source:HGNC Symbol;Acc:HGNC:17635]	GCCTCAGAGAAGGGGCAATAGGCGAATATGAAGACCTTAGAGCAGAGAACCAGAAAACAA					Cytosol;Nucleus;Insoluble Fraction			57698	CCDS58097			NM_001258300	uc010qsq.1								chr9	5467859	5468218	ENST00000381577.3	CD274	+	0.230675	0.0131826	0.510506	1	359,	0
ENST00000399668	protein_coding	ASHG19AP1B12020656311	protein_coding	hypo	0.568053	-0.421512	0.394391	CASC5	Ensembl	7607	chr15:40886447-40954881:+	chr15	+	40886447	40954881	kinetochore scaffold 1 [Source:HGNC Symbol;Acc:HGNC:24054]	ACCTTCCACCATTCAGAATCACGTTGGGAACACTAGCCAAGATGATATTGCTACCATTCT		Yes		MICROCEPHALY, PRIMARY AUTOSOMAL RECESSIVE, 1;MICROCEPHALY 4, PRIMARY, AUTOSOMAL RECESSIVE	Nucleus;Insoluble Fraction			57082	CCDS42024			NM_144508	uc010bbt.1	chr15:40913703-40913724	AATCTATATATTCTAATCCATC						chr15	40914906	40915147	ENST00000399668.2	CASC5	+	0.302691	0.0263027	0.493116	1	241,	0
ENST00000399668	protein_coding	ASHG19AP1B12020656311	protein_coding	hypo	0.568053	-0.421512	0.394391	CASC5	Ensembl	7607	chr15:40886447-40954881:+	chr15	+	40886447	40954881	kinetochore scaffold 1 [Source:HGNC Symbol;Acc:HGNC:24054]	TGCCTTGGTGTAGCACTGACATTCATCTTCCGTTTAAGAAAAGGGAGAATGATGGATGTG		Yes		Hypersensitivity;Substance-Related Disorders;Liver carcinoma				29126	CCDS6464	CHEMBL3580522		NM_014143	uc003zje.4								chr15	40913888	40914248	ENST00000399668.2	CASC5	+	0.200909	0.00954993	0.469761	1	360,	0
ENST00000405005	protein_coding	ASHG19AP1B12605001611	protein_coding	hypo	0.610534	-2.33251	-1.62065	NRG1	Ensembl	1992	chr8:32406245-32621989:+	chr8	+	32406245	32621989	neuregulin 1 [Source:HGNC Symbol;Acc:HGNC:7997]	TCCAAAACCAAGAAAAGGCGGAGGAGCTGTACCAGAAGAGAGTGCTGACCATAACCGGCA		Yes	lung cancer	Bipolar Disorder;Cannabis Dependence;Neoplastic Cell Transformation;Mental Depression;Depressive disorder;Contact Dermatitis;Heart failure;Hirschsprung Disease;Liver Cirrhosis, Experimental;Marijuana Abuse;Movement Disorders;Neoplasm Invasiveness;Pain;Polycystic Ovary Syndrome;Psychoses, Drug;Schizophrenia;Gastric ulcer;Amphetamine-Related Disorders;Mammary Neoplasms;Juvenile arthritis	Endoplasmic reticulum		Yes	3084	CCDS6085			NM_013964	uc003xiv.3								chr8	32621602	32621811	ENST00000405005.3	NRG1	+	0.245471	0.0158489	0.450625	1	209,	0
ENST00000420781	protein_coding	ASHG19AP1B13513786111	protein_coding	hypo	0.641051	-0.970847	-0.329357	FNBP1	Ensembl	5410	chr9:132649466-132805473:-	chr9	-	132649466	132805473	formin binding protein 1 [Source:HGNC Symbol;Acc:HGNC:17069]	CCTCCAAACCCAAAATCCACTGCTTCAGGAGCCTAAAGCGTGGGGGTGCAACACCGGAGG		Yes			Cytosol;Ribosome;Nucleus;Cytoplasm;Insoluble Fraction			23048					uc011mbw.1								chr9	132689610	132719680	ENST00000420781.1	FNBP1	-	0.0707946	0.00141254	0.526681	3	10,129,42,	0,2235,30028
ENST00000435505	protein_coding	ASHG19AP1B11968823411	protein_coding	hypo	0.57168	0.883777	1.6905	VRK2	Ensembl	2446	chr2:58134786-58387002:+	chr2	+	58134786	58387002	vaccinia related kinase 2 [Source:HGNC Symbol;Acc:HGNC:12719]	GGCTCAAGCAATCCTTTCACCTCAGCCTTCTAAGTAGCTAGGAGCACAGTGTCATAAAGA				Schizophrenia	Cytosol			7444	CCDS1859	CHEMBL1649059		NM_001288837	uc002rzo.3								chr2	58386524	58386763	ENST00000435505.2	VRK2	+	0.2208	0.011749	0.564091	1	239,	0
ENST00000442371	protein_coding	ASHG19AP1B10130337111	protein_coding	hypo	0.593033	-3.04646	-2.29264	GCNT1	Ensembl	5972	chr9:79056582-79122330:+	chr9	+	79056582	79122330	glucosaminyl (N-acetyl) transferase 1, core 2 [Source:HGNC Symbol;Acc:HGNC:4203]	TGACCTACAGAACGATTTCTTTAAAGACTCGTGCAGCACATCATTATCGCTGGATGCCCG				Liver Cirrhosis, Experimental;Prostatic Neoplasms	Insoluble Fraction			2650				NM_001097636	uc010mpg.4								chr9	79117433	79117673	ENST00000442371.1	GCNT1	+	0.179887	0.00776247	0.420448	1	240,	0
ENST00000450454	protein_coding	ASHG19AP1B11275918011	protein_coding	hypo	0.446253	1.85477	3.01883	TCEA3	Ensembl	1559	chr1:23707554-23751233:-	chr1	-	23707554	23751233	transcription elongation factor A3 [Source:HGNC Symbol;Acc:HGNC:11615]	ACCTTTGTCTTATGCAATGAATGTGGCAATCGCTGGAAGTTCTGCTGATGGAACAGCCAG					Endoplasmic reticulum		Yes	6920	CCDS44086			NM_003196	uc057dfl.1								chr1	23707883	23710874	ENST00000450454.2	TCEA3	-	0.300608	0.025704	0.334482	2	84,36,	0,2955
ENST00000451493	protein_coding	ASHG19AP1B12883080711	protein_coding	hypo	0.38044	-4.55656	-3.1623	SPG20	Ensembl	4944	chr13:36875777-36920934:-	chr13	-	36875777	36920934	spartin [Source:HGNC Symbol;Acc:HGNC:18514]	CGGAGGCCTCGGTTTCGCTGGAGAGAAAGAGATTGCGCAGGCGCCGAGCAGCCGACGTGG				Drooling;Dysarthria;Orbital separation excessive;Mild Mental Retardation;Babinski Reflex;Sialorrhea;Paraparesis, Spastic;Spastic Paraplegia;Mood swings;Hyperreflexia;Brachydactyly;Spastic gait;Cerebellar Dysmetria;Ankle clonus;Hyperplasia of midface;Cerebellar degeneration;Congenital clinodactyly;Adenocarcinoma Of Esophagus;Difficulty walking;Short stature;Troyer syndrome;Monoparesis - leg;Patell…	Cytosol;Insoluble Fraction			23111				NM_001142295	uc001uvo.4								chr13	36878412	36878653	ENST00000451493.1	SPG20	-	0.0724436	0.00147911	0.509093	1	241,	0
ENST00000472437	protein_coding	ASHG19AP1B10017954811	protein_coding	hypo	0.505089	-4.4992	-3.51381	MITF	Ensembl	1995	chr3:69812707-70014798:+	chr3	+	69812707	70014798	melanogenesis associated transcription factor [Source:HGNC Symbol;Acc:HGNC:7105]	TAATCTCCTTTCTGAGACGGTTCAGTGGACTCAATGTTCCGCCAAAGGGCCAAGGCAGCC		Yes		Albinism;Renal Cell Carcinoma;Neoplastic Cell Transformation;Deafness;Freckles;Sensorineural Hearing Loss (disorder);Hyperopia;Lymphatic Diseases;melanoma;Nevus;Melanocytic nevus;Nystagmus;Senile lentigo;Strabismus;Low Vision;Albinism, Ocular;Albinism, Oculocutaneous;Piebaldism;Photophobia;Cutaneous Melanoma;Retinal depigmentation;Dry skin;hair abnormalities (non-specific);Hypopigmentation disord…	Cytosol;Insoluble Fraction;Cell Membrane		Yes	4286	CCDS54607			NM_001184967	uc011bgb.3								chr3	70014083	70014381	ENST00000472437.1	MITF	+	0.0436516	0.000616595	0.395021	1	298,	0
ENST00000506706	protein_coding	ASHG19AP1B10265122611	protein_coding	hypo	0.550242	-1.58603	-0.724173	RNF4	Ensembl	2098	chr4:2471180-2516201:+	chr4	+	2471180	2516201	ring finger protein 4 [Source:HGNC Symbol;Acc:HGNC:10067]	CAGCCTCCGGAGTAGCTGGGATTACAGGACTTGAAAATACTGGAAATCTGTCCGGATCCA					Ribosome;Cytosol;Chromatin;Insoluble Fraction;Cell Membrane		Yes	6047				NM_001185009	uc003gfc.4								chr4	2515511	2515752	ENST00000506706.1	RNF4	+	0.0977237	0.00239883	0.624165	1	241,	0
ENST00000600472	protein_coding	ASHG19AP1B10012348011	protein_coding	hypo	0.547184	-2.65433	-1.78442	AL358113.1	Ensembl	312	chr9:71869331-71869642:-	chr9	-	71869331	71869642		ATGGTGCATTCTAACTGGAGAAGAACCATCCCGGCGGCCTGGCAGGAGTGGCTAGTCTGA								-1													chr9	71869358	71869614	ENST00000600472.1	AL358113.1	-	0.306196	0.0275423	0.615146	1	256,	0
[truncated: 2 more columns]
